# Supplementary material for: Integrating data from spontaneous and induced trans-10 shift of ruminal biohydrogenation reveals discriminant bacterial community changes at the OTU level
Source: Front Microbiol. 2023 Jan 6;13:1012341. doi: 10.3389/fmicb.2022.1012341 (PMC9853040; doi:10.3389/fmicb.2022.1012341)
Supplement: Supplementary file 2 [file Table_2.XLSX]

## Sheet: Feuil1
	Low	Medium	High	P anova		R	P correl
OTU211;Bacteria;Firmicutes;Clostridia;Lachnospirales;Lachnospiraceae;Syntrophococcus	0.03a ± 0.08	0.05a ± 0.10	0.45b ± 0.10	<0.001		0.7633	<0.001
OTU123;Bacteria;Firmicutes;Clostridia;Lachnospirales;Lachnospiraceae	0.01a ± 0.17	0.05a ± 0.23	0.98b ± 0.21	<0.001		0.7562	<0.001
OTU52;Bacteria;Firmicutes;Clostridia;Oscillospirales;[Eubacterium] coprostanoligenes group	0.01a ± 0.12	0.05a ± 0.16	2.09b ± 0.15	<0.001		0.7490	<0.001
OTU708;Bacteria;Firmicutes;Clostridia;Lachnospirales;Lachnospiraceae;Syntrophococcus	0.02a ± 0.02	0.08ab ± 0.03	0.14b ± 0.03	<0.001		0.7186	<0.001
OTU1774;Bacteria;Firmicutes;Clostridia;Lachnospirales;Lachnospiraceae	0.01a ± 0.02	0.01a ± 0.02	0.07b ± 0.02	<0.001		0.7057	<0.001
OTU680;Bacteria;Bacteroidota;Bacteroidia;Bacteroidales;Prevotellaceae;Prevotella	0.02a ± 0.01	0.03a ± 0.02	0.13b ± 0.01	<0.001		0.7009	<0.001
OTU825;Bacteria;Bacteroidota;Bacteroidia;Bacteroidales	0.01a ± 0.01	0.01a ± 0.01	0.11b ± 0.01	<0.001		0.6834	<0.001
OTU1046;Bacteria;Bacteroidota;Bacteroidia;Bacteroidales;Prevotellaceae;Prevotella	0.01a ± 0.01	0.01a ± 0.01	0.07b ± 0.01	<0.001		0.6762	<0.001
OTU305;Bacteria;Firmicutes;Clostridia;Lachnospirales;Lachnospiraceae;Syntrophococcus	0.02a ± 0.04	0.05a ± 0.05	0.34b ± 0.05	<0.001		0.6733	<0.001
OTU260;Bacteria;Firmicutes;Clostridia;Lachnospirales;Lachnospiraceae;Syntrophococcus	0.04a ± 0.08	0.07ab ± 0.11	0.45b ± 0.10	<0.001		0.6591	<0.001
OTU21;Bacteria;Bacteroidota;Bacteroidia;Bacteroidales;Muribaculaceae	0.02a ± 0.60	0.12a ± 0.80	3.02b ± 0.75	<0.001		0.6579	<0.001
OTU65;Bacteria;Firmicutes;Clostridia;Lachnospirales;Lachnospiraceae;Acetitomaculum	0.04a ± 0.36	0.09ab ± 0.47	1.23b ± 0.44	0.002		0.6577	<0.001
OTU984;Bacteria;Actinobacteriota;Coriobacteriia;Coriobacteriales;Atopobiaceae;Olsenella;Olsenella scatoligenes	0.02a ± 0.03	0.11b ± 0.03	0.19c ± 0.03	<0.001		0.6521	<0.001
OTU64;Bacteria;Actinobacteriota;Coriobacteriia;Coriobacteriales;Atopobiaceae;Olsenella	0.04a ± 0.14	0.14b ± 0.19	1.03c ± 0.17	<0.001		0.6320	<0.001
OTU205;Bacteria;Firmicutes;Clostridia;Peptostreptococcales-Tissierellales;Anaerovoracaceae;[Eubacterium] nodatum group;Eubacterium pyruvativorans	0.03a ± 0.05	0.11ab ± 0.07	0.42b ± 0.06	<0.001		0.6284	<0.001
OTU644;Bacteria;Bacteroidota;Bacteroidia;Bacteroidales;Rikenellaceae;Rikenellaceae RC9 gut group	0.02a ± 0.03	0.09ab ± 0.03	0.17b ± 0.04	<0.001		0.6150	<0.001
OTU912;Bacteria;Firmicutes;Clostridia;Oscillospirales;Oscillospiraceae;NK4A214 group	0.01a ± 0.01	0.08b ± 0.02	0.06b ± 0.02	<0.001		0.6105	<0.001
OTU489;Bacteria;Firmicutes;Clostridia;Lachnospirales;Lachnospiraceae	0.02a ± 0.05	0.03a ± 0.07	0.21b ± 0.06	<0.001		0.5882	<0.001
OTU41;Bacteria;Firmicutes;Clostridia;Lachnospirales;Lachnospiraceae;[Ruminococcus] gauvreauii group	0.02a ± 0.28	0.6b ± 0.36	1.49b ± 0.34	<0.001		0.5788	<0.001
OTU82;Bacteria;Firmicutes;Clostridia;Lachnospirales;Lachnospiraceae;Lachnospiraceae NK3A20 group	0.04a ± 0.11	0.41b ± 0.15	0.8b ± 0.14	<0.001		0.5742	<0.001
OTU744;Bacteria;Firmicutes;Clostridia;Lachnospirales;Lachnospiraceae;Acetitomaculum	0.02a ± 0.02	0.13b ± 0.03	0.11b ± 0.03	<0.001		0.5702	<0.001
OTU703;Bacteria;Firmicutes;Clostridia;Eubacteriales;Eubacteriaceae;Pseudoramibacter	0.01a ± 0.02	0.05ab ± 0.02	0.12b ± 0.02	<0.001		0.5604	<0.001
OTU246;Bacteria;Firmicutes;Clostridia;Lachnospirales;Lachnospiraceae;Roseburia	0.03a ± 0.05	0.17a ± 0.07	0.37b ± 0.06	<0.001		0.5422	<0.001
OTU57;Bacteria;Firmicutes;Negativicutes;Veillonellales-Selenomonadales;Veillonellaceae;Dialister	0.02a ± 0.17	0.2a ± 0.22	1.1b ± 0.21	<0.001		0.5353	<0.001
OTU153;Bacteria;Firmicutes;Negativicutes;Veillonellales-Selenomonadales;Veillonellaceae;Dialister	0.03a ± 0.06	0.12a ± 0.07	0.47b ± 0.07	<0.001		0.5317	<0.001
OTU518;Bacteria;Bacteroidota;Bacteroidia;Bacteroidales;Prevotellaceae;Prevotella	0.03a ± 0.01	0.04ab ± 0.02	0.11b ± 0.02	<0.001		0.5315	<0.001
OTU1214;Bacteria;Firmicutes;Clostridia;Lachnospirales;Lachnospiraceae	0.01a ± 0.02	0.03a ± 0.03	0.06a ± 0.02	0.066		0.5254	<0.001
OTU1066;Bacteria;Bacteroidota;Bacteroidia;Bacteroidales;Muribaculaceae	0.01a ± 0.02	0.04ab ± 0.02	0.08b ± 0.02	<0.001		0.5137	<0.001
OTU412;Bacteria;Bacteroidota;Bacteroidia;Bacteroidales;Prevotellaceae;Prevotella	0.02a ± 0.03	0.05a ± 0.03	0.16b ± 0.03	<0.001		0.5130	<0.001
OTU36;Bacteria;Firmicutes;Clostridia;Lachnospirales;Lachnospiraceae;Shuttleworthia	0.14a ± 0.30	0.19a ± 0.39	1.34b ± 0.37	<0.001		0.4967	<0.001
OTU193;Bacteria;Firmicutes;Clostridia;Lachnospirales;Lachnospiraceae;Shuttleworthia	0.06a ± 0.04	0.07a ± 0.05	0.32b ± 0.05	<0.001		0.4914	<0.001
OTU90;Bacteria;Bacteroidota;Bacteroidia;Bacteroidales;Prevotellaceae	0.02a ± 0.21	0.24ab ± 0.18	0.53b ± 0.21	<0.001		0.4879	<0.001
OTU227;Bacteria;Firmicutes;Clostridia;Lachnospirales;Lachnospiraceae;Lachnospiraceae NK3A20 group	0.01a ± 0.13	0.08a ± 0.11	0.42b ± 0.13	<0.001		0.4811	<0.001
OTU32;Bacteria;Firmicutes;Clostridia;Lachnospirales;Lachnospiraceae;Lachnospiraceae NK3A20 group	0.22a ± 0.17	0.59b ± 0.22	1.45c ± 0.21	<0.001		0.4584	<0.001
OTU1186;Bacteria;Firmicutes;Clostridia;Lachnospirales;Lachnospiraceae;[Eubacterium] cellulosolvens group;[Eubacterium] cellulosolvens 6	0.02a ± 0.01	0.06ab ± 0.01	0.05b ± 0.01	0.001		0.4398	<0.001
OTU596;Bacteria;Actinobacteriota;Coriobacteriia;Coriobacteriales;Atopobiaceae;Olsenella	0.02a ± 0.03	0.02a ± 0.04	0.18b ± 0.04	<0.001		0.4369	0.001
OTU563;Bacteria;Proteobacteria;Gammaproteobacteria;Aeromonadales;Succinivibrionaceae;Succinivibrio	0.01a ± 0.06	0.08b ± 0.07	0.22b ± 0.07	<0.001		0.4147	0.001
OTU564;Bacteria;Firmicutes;Bacilli;Lactobacillales;Lactobacillaceae;Lactobacillus	0.02a ± 0.02	0.02a ± 0.02	0.07a ± 0.02	0.150		0.4116	0.001
OTU377;Bacteria;Bacteroidota;Bacteroidia;Bacteroidales;Prevotellaceae;Prevotella	0.02a ± 0.02	0.11ab ± 0.03	0.19b ± 0.03	<0.001		0.4108	0.001
OTU51;Bacteria;Bacteroidota;Bacteroidia;Bacteroidales;Prevotellaceae;Prevotella	0.01a ± 0.39	0.49ab ± 0.36	1.6b ± 0.40	<0.001		0.4005	0.002
OTU727;Bacteria;Firmicutes;Clostridia;Lachnospirales;Lachnospiraceae;Anaerosporobacter	0.02a ± 0.03	0.01a ± 0.03	0.13a ± 0.03	0.025		0.3967	0.002
OTU959;Bacteria;Firmicutes;Clostridia;Lachnospirales;Lachnospiraceae;Syntrophococcus	0.01a ± 0.03	0.03a ± 0.02	0.08b ± 0.03	<0.001		0.3929	0.003
OTU1062;Bacteria;Bacteroidota;Bacteroidia;Bacteroidales;Prevotellaceae;Prevotella	0.02a ± 0.01	0a ± 0.02	0.07a ± 0.01	0.019		0.3912	0.003
OTU174;Bacteria;Desulfobacterota;Desulfovibrionia;Desulfovibrionales;Desulfovibrionaceae;Desulfovibrio	0.01a ± 0.40	0.04ab ± 0.35	0.67b ± 0.40	<0.001		0.3669	0.007
OTU148;Bacteria;Firmicutes;Clostridia;Lachnospirales;Lachnospiraceae;[Eubacterium] ruminantium group	0.02a ± 0.20	-0.04a ± 0.26	0.59a ± 0.24	0.119		0.3657	0.007
OTU26;Bacteria;Bacteroidota;Bacteroidia;Bacteroidales;Prevotellaceae;Prevotella	0.2a ± 0.57	0.95ab ± 0.49	1.43b ± 0.57	<0.001		0.3551	0.010
OTU12;Bacteria;Bacteroidota;Bacteroidia;Bacteroidales;Prevotellaceae;Prevotella	0.95a ± 0.37	0.86a ± 0.49	1.55a ± 0.46	0.182		0.3511	0.011
OTU282;Bacteria;Firmicutes;Clostridia;Lachnospirales;Lachnospiraceae;Syntrophococcus	0.05a ± 0.11	0.08ab ± 0.09	0.28b ± 0.11	0.004		0.3470	0.013
OTU557;Bacteria;Firmicutes;Clostridia;Lachnospirales;Lachnospiraceae;[Eubacterium] ruminantium group	0.07a ± 0.02	0.03a ± 0.02	0.06a ± 0.02	0.026		0.3403	0.015
OTU529;Bacteria;Bacteroidota;Bacteroidia;Bacteroidales	0.03a ± 0.03	0.06ab ± 0.02	0.07b ± 0.03	0.010		0.3163	0.030
OTU517;Bacteria;Bacteroidota;Bacteroidia;Bacteroidales;Prevotellaceae;Prevotella	0.01a ± 0.07	0.06a ± 0.07	0.22b ± 0.08	<0.001		0.3117	0.034
OTU1;Bacteria;Bacteroidota;Bacteroidia;Bacteroidales;Prevotellaceae;Prevotella	3.28a ± 2.24	4.92ab ± 1.93	4.48b ± 2.25	<0.001		0.3043	0.041
OTU842;Bacteria;Actinobacteriota;Coriobacteriia;Coriobacteriales;Atopobiaceae;Olsenella	0.02a ± 0.05	0.04a ± 0.04	0.21b ± 0.05	<0.001		0.3021	0.043
OTU513;Bacteria;Firmicutes;Clostridia;Oscillospirales;Oscillospiraceae;NK4A214 group	0.02a ± 0.04	0.12ab ± 0.05	0.14b ± 0.05	0.001		0.3021	0.043
OTU1097;Bacteria;Bacteroidota;Bacteroidia;Bacteroidales;Prevotellaceae	0.01a ± 0.02	0.01a ± 0.02	0.08b ± 0.02	<0.001		0.2890	0.060
OTU339;Bacteria;Bacteroidota;Bacteroidia;Bacteroidales;Prevotellaceae;Prevotella	0.07a ± 0.03	0.06a ± 0.03	0.1a ± 0.03	0.009		0.2874	0.061
OTU1247;Bacteria;Actinobacteriota;Coriobacteriia;Coriobacteriales;Atopobiaceae;Olsenella	0.01a ± 0.01	0.02a ± 0.01	0.06b ± 0.01	<0.001		0.2852	0.063
OTU1005;Bacteria;Bacteroidota;Bacteroidia;Bacteroidales;Prevotellaceae;Prevotella	0.01a ± 0.02	0.03ab ± 0.02	0.09b ± 0.02	0.005		0.2815	0.067
OTU99;Bacteria;Firmicutes;Clostridia;Lachnospirales;Lachnospiraceae;Oribacterium	0.02a ± 0.19	0.25ab ± 0.17	0.68b ± 0.19	<0.001		0.2716	0.083
OTU3;Bacteria;Proteobacteria;Gammaproteobacteria;Aeromonadales;Succinivibrionaceae;Succinivibrionaceae UCG-001	0.31a ± 1.60	2.9ab ± 1.43	5.67b ± 1.63	<0.001		0.2647	0.093
OTU189;Bacteria;Firmicutes;Clostridia;Clostridia UCG-014	0.04a ± 0.08	0.14ab ± 0.09	0.49b ± 0.09	<0.001		0.2526	0.119
OTU599;Bacteria;Bacteroidota;Bacteroidia;Bacteroidales;Prevotellaceae;Prevotella	0.03a ± 0.01	0.03ab ± 0.02	0.07b ± 0.01	0.018		0.2450	0.138
OTU176;Bacteria;Bacteroidota;Bacteroidia;Bacteroidales;Prevotellaceae;Prevotella	0.03a ± 0.08	0.16ab ± 0.07	0.29b ± 0.08	<0.001		0.2357	0.170
OTU4;Bacteria;Proteobacteria;Gammaproteobacteria;Aeromonadales;Succinivibrionaceae;Succinivibrionaceae UCG-001	0.53a ± 1.30	2.93ab ± 1.14	4.67b ± 1.31	<0.001		0.2321	0.180
OTU27;Bacteria;Bacteroidota;Bacteroidia;Bacteroidales;Prevotellaceae;Prevotella	0.2a ± 0.19	0.57ab ± 0.19	0.96b ± 0.20	<0.001		0.2292	0.190
OTU465;Bacteria;Bacteroidota;Bacteroidia;Bacteroidales;Prevotellaceae;Prevotella	0.03a ± 0.01	0.05a ± 0.02	0.07a ± 0.02	0.041		0.2253	0.201
OTU319;Bacteria;Bacteroidota;Bacteroidia;Bacteroidales;Prevotellaceae;Prevotella	0.08a ± 0.03	0.09ab ± 0.03	0.16b ± 0.03	<0.001		0.2195	0.219
OTU851;Bacteria;Desulfobacterota;Desulfovibrionia;Desulfovibrionales;Desulfovibrionaceae;Desulfovibrio	0.01a ± 0.02	0.03ab ± 0.02	0.07b ± 0.02	<0.001		0.2193	0.219
OTU1141;Bacteria;Firmicutes;Bacilli;Erysipelotrichales;Erysipelatoclostridiaceae;Erysipelotrichaceae UCG-002	0.01a ± 0.03	0.01ab ± 0.03	0.09b ± 0.03	<0.001		0.2178	0.223
OTU393;Bacteria;Firmicutes;Clostridia;Lachnospirales;Lachnospiraceae	0.03a ± 0.13	0.08ab ± 0.12	0.3b ± 0.13	<0.001		0.2099	0.248
OTU1306;Bacteria;Firmicutes;Clostridia;Peptostreptococcales-Tissierellales;Anaerovoracaceae;[Eubacterium] nodatum group	0.01a ± 0.03	0.01a ± 0.02	0.08a ± 0.03	0.009		0.2094	0.248
OTU619;Bacteria;Firmicutes;Clostridia;Lachnospirales;Lachnospiraceae	0.01a ± 0.05	0.04ab ± 0.04	0.08b ± 0.05	0.001		0.2013	0.279
OTU1161;Bacteria;Firmicutes;Clostridia;Clostridia UCG-014	0.01a ± 0.03	0.02ab ± 0.02	0.07b ± 0.03	0.006		0.1994	0.282
OTU1275;Bacteria;Firmicutes;Clostridia;Clostridia UCG-014	0.01a ± 0.02	0.01ab ± 0.02	0.07b ± 0.02	0.002		0.1950	0.296
OTU760;Bacteria;Bacteroidota;Bacteroidia;Bacteroidales;Prevotellaceae;Prevotella	0.01a ± 0.04	0.02ab ± 0.04	0.13b ± 0.04	<0.001		0.1920	0.311
OTU240;Bacteria;Bacteroidota;Bacteroidia;Bacteroidales;Prevotellaceae;Prevotella	0.05a ± 0.14	0.13a ± 0.12	0.34b ± 0.14	<0.001		0.1853	0.330
OTU772;Bacteria;Firmicutes;Clostridia;Lachnospirales;Lachnospiraceae;[Eubacterium] hallii group	0.01a ± 0.05	0.03ab ± 0.04	0.12b ± 0.05	<0.001		0.1813	0.349
OTU952;Bacteria;Firmicutes;Clostridia;Lachnospirales;Lachnospiraceae	0.01a ± 0.02	0.03ab ± 0.02	0.05b ± 0.02	<0.001		0.1793	0.351
OTU668;Bacteria;Firmicutes;Negativicutes;Veillonellales-Selenomonadales;Veillonellaceae;Dialister	0.01a ± 0.03	0.03a ± 0.02	0.13b ± 0.03	<0.001		0.1722	0.382
OTU407;Bacteria;Firmicutes;Clostridia;Lachnospirales;Lachnospiraceae	0.02a ± 0.06	0.09ab ± 0.05	0.15b ± 0.06	<0.001		0.1673	0.402
OTU55;Bacteria;Bacteroidota;Bacteroidia;Bacteroidales;Prevotellaceae;Prevotella	0.21a ± 0.26	0.46a ± 0.22	0.3a ± 0.26	0.009		0.1521	0.466
OTU724;Bacteria;Firmicutes;Clostridia;Lachnospirales;Lachnospiraceae	0.03a ± 0.02	0.04ab ± 0.01	0.09b ± 0.02	<0.001		0.1508	0.472
OTU718;Bacteria;Firmicutes;Negativicutes;Veillonellales-Selenomonadales;Selenomonadaceae;Anaerovibrio	0.02a ± 0.01	0.12b ± 0.02	0.01a ± 0.02	<0.001		0.1481	0.479
OTU224;Bacteria;Bacteroidota;Bacteroidia;Bacteroidales;Rikenellaceae;Rikenellaceae RC9 gut group	0.06a ± 0.03	0.15a ± 0.04	0.14a ± 0.04	0.001		0.1381	0.536
OTU1615;Bacteria;Bacteroidota;Bacteroidia;Bacteroidales;Muribaculaceae	0.01a ± 0.01	0.05a ± 0.01	0.03a ± 0.01	0.002		0.1375	0.539
OTU1605;Bacteria;Bacteroidota;Bacteroidia;Bacteroidales;Muribaculaceae	0.01a ± 0.02	0.16b ± 0.03	0.04ab ± 0.03	<0.001		0.1348	0.541
OTU318;Bacteria;Bacteroidota;Bacteroidia;Bacteroidales;Prevotellaceae;Prevotella	0.04a ± 0.02	0.15a ± 0.03	0.08a ± 0.02	0.011		0.1339	0.545
OTU2217;Bacteria;Bacteroidota;Bacteroidia;Bacteroidales;Muribaculaceae	0.01a ± 0.02	0.02ab ± 0.02	0.06b ± 0.02	0.001		0.1233	0.593
OTU1213;Bacteria;Bacteroidota;Bacteroidia;Bacteroidales;Rikenellaceae;Rikenellaceae RC9 gut group	0.05a ± 0.03	0.02a ± 0.02	0.05a ± 0.03	0.025		0.1213	0.602
OTU439;Bacteria;Bacteroidota;Bacteroidia;Bacteroidales;Muribaculaceae	0.02a ± 0.03	0.18b ± 0.03	0.06ab ± 0.03	0.001		0.1201	0.608
OTU385;Bacteria;Bacteroidota;Bacteroidia;Bacteroidales;Prevotellaceae;Prevotella	0.05a ± 0.04	0.1ab ± 0.03	0.13b ± 0.04	0.009		0.1113	0.657
OTU614;Bacteria;Bacteroidota;Bacteroidia;Bacteroidales;Prevotellaceae	0.03a ± 0.03	0.06ab ± 0.02	0.09b ± 0.03	0.001		0.1081	0.677
OTU352;Bacteria;Bacteroidota;Bacteroidia;Bacteroidales;Prevotellaceae;Prevotella	0.06a ± 0.04	0.12a ± 0.04	0.09a ± 0.04	0.010		0.1075	0.680
OTU645;Bacteria;Bacteroidota;Bacteroidia;Bacteroidales;Rikenellaceae;Rikenellaceae RC9 gut group	0.02a ± 0.02	0.06a ± 0.02	0.04a ± 0.02	0.002		0.1029	0.698
OTU691;Bacteria;Fibrobacterota;Fibrobacteria;Fibrobacterales;Fibrobacteraceae;Fibrobacter	0.03a ± 0.02	0.06a ± 0.02	0.05a ± 0.02	0.036		0.1027	0.698
OTU503;Bacteria;Bacteroidota;Bacteroidia;Bacteroidales;Prevotellaceae	0.04a ± 0.03	0.08a ± 0.02	0.08a ± 0.03	0.020		0.1014	0.698
OTU241;Bacteria;Bacteroidota;Bacteroidia;Bacteroidales;Muribaculaceae	0.08a ± 0.04	0.13a ± 0.04	0.15a ± 0.04	0.011		0.1010	0.698
OTU1376;Bacteria;Bacteroidota;Bacteroidia;Bacteroidales;Prevotellaceae;Prevotella	0.03a ± 0.02	0.03a ± 0.02	0.09a ± 0.02	0.003		0.1005	0.701
OTU469;Bacteria;Bacteroidota;Bacteroidia;Bacteroidales;Prevotellaceae;Prevotella	0.07a ± 0.02	0.09ab ± 0.02	0.11b ± 0.02	0.003		0.0992	0.705
OTU96;Bacteria;Bacteroidota;Bacteroidia;Bacteroidales;Prevotellaceae;Prevotella	0.2a ± 0.13	0.4ab ± 0.11	0.5b ± 0.13	<0.001		0.0990	0.705
OTU253;Bacteria;Bacteroidota;Bacteroidia;Bacteroidales;Prevotellaceae;Prevotella	0.07a ± 0.04	0.14ab ± 0.03	0.15b ± 0.04	<0.001		0.0962	0.719
OTU134;Bacteria;Proteobacteria;Gammaproteobacteria;Aeromonadales;Succinivibrionaceae;Succinivibrio	0.2a ± 0.52	0.64a ± 0.70	0.11a ± 0.65	0.026		0.0961	0.719
OTU694;Bacteria;Bacteroidota;Bacteroidia;Bacteroidales;Prevotellaceae;Prevotella	0.04a ± 0.04	0.1a ± 0.03	0.09a ± 0.04	0.019		0.0949	0.726
OTU378;Bacteria;Bacteroidota;Bacteroidia;Bacteroidales;Prevotellaceae;Prevotella	0.03a ± 0.03	0.09a ± 0.03	0.04a ± 0.03	0.020		0.0842	0.782
OTU523;Bacteria;Bacteroidota;Bacteroidia;Bacteroidales;Prevotellaceae	0.03a ± 0.04	0.1a ± 0.04	0.06a ± 0.04	0.019		0.0794	0.804
OTU722;Bacteria;Bacteroidota;Bacteroidia;Bacteroidales;Prevotellaceae	0.02a ± 0.04	0.07a ± 0.03	0.04a ± 0.04	0.048		0.0751	0.823
OTU768;Bacteria;Firmicutes;Clostridia;Lachnospirales;Lachnospiraceae;Lachnospiraceae NK4A136 group	0.02a ± 0.02	0.03a ± 0.02	0.05a ± 0.02	0.026		0.0706	0.828
OTU483;Bacteria;Bacteroidota;Bacteroidia;Bacteroidales;Prevotellaceae;Prevotella	0.04a ± 0.02	0.08a ± 0.02	0.08a ± 0.02	0.028		0.0680	0.831
OTU426;Bacteria;Bacteroidota;Bacteroidia;Bacteroidales;Prevotellaceae;Prevotella	0.06a ± 0.03	0.03a ± 0.03	0.09a ± 0.03	0.023		0.0662	0.838
OTU150;Bacteria;Bacteroidota;Bacteroidia;Bacteroidales;Prevotellaceae;Prevotella	0.09a ± 0.08	0.16ab ± 0.07	0.29b ± 0.08	0.009		0.0653	0.840
OTU558;Bacteria;Bacteroidota;Bacteroidia;Bacteroidales;Prevotellaceae;Prevotella	0.1a ± 0.03	0.04a ± 0.03	0.02a ± 0.03	0.025		0.0644	0.844
OTU1448;Bacteria;Bacteroidota;Bacteroidia;Bacteroidales;Prevotellaceae;Prevotella	0.01a ± 0.03	0.06a ± 0.02	0.01a ± 0.03	<0.001		0.0638	0.845
OTU841;Bacteria;Bacteroidota;Bacteroidia;Bacteroidales;Prevotellaceae;Prevotella	0.03a ± 0.03	0.06a ± 0.02	0.02a ± 0.03	0.044		0.0585	0.861
OTU728;Bacteria;Bacteroidota;Bacteroidia;Bacteroidales;Prevotellaceae;Prevotella	0.02a ± 0.02	0.06a ± 0.02	0.03a ± 0.02	0.022		0.0584	0.861
OTU307;Bacteria;Bacteroidota;Bacteroidia;Bacteroidales;Prevotellaceae;Prevotella	0.1a ± 0.05	0.14a ± 0.05	0.04a ± 0.05	0.012		0.0579	0.861
OTU463;Bacteria;Bacteroidota;Bacteroidia;Bacteroidales;Prevotellaceae	0.03a ± 0.03	0.11b ± 0.03	0.07ab ± 0.03	<0.001		0.0563	0.863
OTU190;Bacteria;Bacteroidota;Bacteroidia;Bacteroidales;Prevotellaceae;Prevotella	0.08a ± 0.07	0.23b ± 0.06	0.13ab ± 0.07	0.001		0.0553	0.867
OTU570;Bacteria;Bacteroidota;Bacteroidia;Bacteroidales;F082	0.2b ± 0.05	0.03ab ± 0.05	0.02a ± 0.05	<0.001		0.0541	0.867
OTU369;Bacteria;Bacteroidota;Bacteroidia;Bacteroidales;Prevotellaceae;Prevotella	0.06a ± 0.05	0.13a ± 0.04	0.08a ± 0.05	0.025		0.0534	0.868
OTU1943;Bacteria;Bacteroidota;Bacteroidia;Bacteroidales;Prevotellaceae	0.05b ± 0.02	0.01ab ± 0.02	0a ± 0.02	0.002		0.0519	0.876
OTU263;Bacteria;Bacteroidota;Bacteroidia;Bacteroidales;Prevotellaceae;Prevotella	0.06a ± 0.05	0.18b ± 0.04	0.12ab ± 0.05	<0.001		0.0458	0.895
OTU109;Bacteria;Bacteroidota;Bacteroidia;Bacteroidales;Muribaculaceae	0.09a ± 0.18	0.37b ± 0.15	0.49b ± 0.18	<0.001		0.0337	0.908
OTU1054;Bacteria;Firmicutes;Clostridia;Oscillospirales;Oscillospiraceae;UCG-002	0.02a ± 0.02	0.08b ± 0.02	0.04ab ± 0.02	0.001		0.0316	0.911
OTU899;Bacteria;Bacteroidota;Bacteroidia;Bacteroidales;Prevotellaceae;Prevotella	0.08a ± 0.01	0.02a ± 0.02	0.01a ± 0.02	0.017		0.0294	0.912
OTU320;Bacteria;Firmicutes;Clostridia;Oscillospirales;Ruminococcaceae;Ruminococcus	0.16a ± 0.14	0.23a ± 0.12	0.03a ± 0.14	0.044		0.0214	0.933
OTU2960;Bacteria;Bacteroidota;Bacteroidia;Bacteroidales;Muribaculaceae	0.01a ± 0.01	0.07a ± 0.01	0a ± 0.01	0.010		0.0212	0.933
OTU1154;Bacteria;Bacteroidota;Bacteroidia;Bacteroidales;Paludibacteraceae	0.06a ± 0.02	0.06a ± 0.02	0.02a ± 0.02	0.021		0.0182	0.947
OTU445;Bacteria;Bacteroidota;Bacteroidia;Bacteroidales;Prevotellaceae;Prevotella	0.13a ± 0.03	0.08a ± 0.03	0.03a ± 0.04	0.012		0.0152	0.958
OTU993;Bacteria;Bacteroidota;Bacteroidia;Bacteroidales;Prevotellaceae;Prevotella	0.1b ± 0.02	0.02a ± 0.02	0.01a ± 0.02	<0.001		0.0140	0.963
OTU280;Bacteria;Firmicutes;Negativicutes;Veillonellales-Selenomonadales;Selenomonadaceae;Selenomonas;Selenomonas ruminantium	0.11a ± 0.02	0.16a ± 0.03	0.01a ± 0.03	0.018		0.0135	0.963
OTU74;Bacteria;Proteobacteria;Gammaproteobacteria;Aeromonadales;Succinivibrionaceae;Succinivibrionaceae UCG-002	0.98a ± 0.17	0.74a ± 0.22	0.27a ± 0.21	0.048		0.0115	0.970
OTU662;Bacteria;Fibrobacterota;Fibrobacteria;Fibrobacterales;Fibrobacteraceae;Fibrobacter;Fibrobacter succinogenes	0.16a ± 0.06	0.02a ± 0.05	0.02a ± 0.06	0.002		0.0064	0.983
OTU909;Bacteria;Bacteroidota;Bacteroidia;Bacteroidales;Prevotellaceae;Prevotella	0.08b ± 0.02	0.02ab ± 0.02	0.01a ± 0.02	<0.001		0.0057	0.986
OTU15;Bacteria;Bacteroidota;Bacteroidia;Bacteroidales;Rikenellaceae;Rikenellaceae RC9 gut group	1c ± 0.17	0.32b ± 0.21	0.07a ± 0.21	<0.001		-0.5539	<0.001
OTU9;Bacteria;Firmicutes;Clostridia;Christensenellales;Christensenellaceae;Christensenellaceae R-7 group	2.39b ± 0.32	0.87b ± 0.43	0.24a ± 0.40	<0.001		-0.5174	<0.001
OTU33;Bacteria;Firmicutes;Clostridia;Oscillospirales;Oscillospiraceae;NK4A214 group	0.29b ± 0.05	0.16ab ± 0.07	0.04a ± 0.06	0.001		-0.4274	0.001
OTU54;Bacteria;Firmicutes;Clostridia	0.33a ± 0.05	0.29a ± 0.06	0.17a ± 0.06	0.086		-0.4230	0.001
OTU16;Bacteria;Bacteroidota;Bacteroidia;Bacteroidales;Rikenellaceae;Rikenellaceae RC9 gut group	0.66b ± 0.14	0.04a ± 0.18	0.03a ± 0.17	<0.001		-0.4052	0.002
OTU25;Bacteria;Bacteroidota;Bacteroidia;Bacteroidales;p-251-o5	0.79b ± 0.16	0.08a ± 0.20	0.05a ± 0.19	<0.001		-0.4045	0.002
OTU5;Bacteria;Firmicutes;Clostridia;Oscillospirales;[Eubacterium] coprostanoligenes group	1.25a ± 0.59	0.68a ± 0.79	0.15a ± 0.74	0.023		-0.3988	0.002
OTU24;Bacteria;Firmicutes;Clostridia;Christensenellales;Christensenellaceae;Christensenellaceae R-7 group	0.39b ± 0.08	0.17ab ± 0.11	0.07a ± 0.1	0.002		-0.3816	0.004
OTU2;Bacteria;Firmicutes;Clostridia;Oscillospirales;Ruminococcaceae;Ruminococcus	1.99b ± 0.67	1.52ab ± 0.90	0.4a ± 0.84	<0.001		-0.3539	0.010
OTU6;Bacteria;Firmicutes;Clostridia;Oscillospirales;Oscillospiraceae;NK4A214 group	1.83b ± 0.23	0.86ab ± 0.30	0.51a ± 0.28	<0.001		-0.3463	0.013
OTU49;Bacteria;Firmicutes;Clostridia;Oscillospirales;Ruminococcaceae;Ruminococcus	0.31b ± 0.16	0.23ab ± 0.21	0.02a ± 0.20	0.003		-0.3439	0.014
OTU53;Bacteria;Firmicutes;Clostridia;Peptostreptococcales-Tissierellales;Anaerovoracaceae;Mogibacterium	0.33b ± 0.07	0.15ab ± 0.1	0.18a ± 0.09	0.007		-0.3413	0.015
OTU113;Bacteria;Bacteroidota;Bacteroidia;Bacteroidales;Bacteroidales RF16 group	0.61b ± 0.09	0.21ab ± 0.12	0.11a ± 0.12	0.001		-0.3394	0.015
OTU50;Bacteria;Bacteroidota;Bacteroidia;Bacteroidales;Prevotellaceae;Prevotella	0.23a ± 0.06	0.08a ± 0.09	0.07a ± 0.08	0.082		-0.3327	0.019
OTU183;Bacteria;Firmicutes;Clostridia;Lachnospirales;Lachnospiraceae;Butyrivibrio	0.38b ± 0.10	0.11ab ± 0.09	0.08a ± 0.1	<0.001		-0.3309	0.020
OTU10;Bacteria;Firmicutes;Clostridia;Oscillospirales;Ruminococcaceae;Ruminococcus	0.74b ± 0.32	0.57ab ± 0.43	0.03a ± 0.41	0.003		-0.3258	0.023
OTU108;Bacteria;Firmicutes;Clostridia;Oscillospirales;Oscillospiraceae;Papillibacter	0.13b ± 0.04	0.02ab ± 0.05	0.01a ± 0.04	<0.001		-0.3215	0.026
OTU210;Bacteria;Bacteroidota;Bacteroidia;Bacteroidales;Prevotellaceae;Prevotella	0.14a ± 0.02	0.08a ± 0.03	0.06a ± 0.03	0.238		-0.3119	0.034
OTU159;Bacteria;Firmicutes;Clostridia;Oscillospirales;Oscillospiraceae;Papillibacter	0.12a ± 0.03	0.02a ± 0.04	0.01a ± 0.04	0.018		-0.3055	0.040
OTU11;Bacteria;Firmicutes;Clostridia;Lachnospirales;Lachnospiraceae;Lachnospiraceae NK3A20 group	1.11a ± 0.27	0.9a ± 0.37	0.81a ± 0.34	0.022		-0.2991	0.046
OTU142;Bacteria;Firmicutes;Clostridia;Oscillospirales;Ruminococcaceae;Ruminococcus	0.32a ± 0.11	0.08a ± 0.15	0.05a ± 0.14	0.013		-0.2906	0.058
OTU112;Bacteria;Firmicutes;Clostridia;Lachnospirales;Lachnospiraceae;Lachnospiraceae XPB1014 group	0.12b ± 0.03	0.03ab ± 0.04	0.01a ± 0.04	0.001		-0.2874	0.061
OTU101;Bacteria;Bacteroidota;Bacteroidia;Bacteroidales;Rikenellaceae;Rikenellaceae RC9 gut group	0.13b ± 0.03	0a ± 0.04	0.02a ± 0.04	<0.001		-0.2857	0.063
OTU100;Bacteria;Bacteroidota;Bacteroidia;Bacteroidales;Rikenellaceae;Rikenellaceae RC9 gut group	0.15b ± 0.05	0.01a ± 0.06	0.01a ± 0.06	<0.001		-0.2841	0.064
OTU59;Bacteria;Firmicutes;Clostridia;Christensenellales;Christensenellaceae;Christensenellaceae R-7 group	0.18b ± 0.03	0.05a ± 0.04	0.03a ± 0.04	<0.001		-0.2837	0.064
OTU85;Bacteria;Firmicutes;Clostridia;Peptostreptococcales-Tissierellales;Anaerovoracaceae;Family XIII AD3011 group	0.18a ± 0.04	0.08a ± 0.05	0.04a ± 0.05	0.025		-0.2721	0.083
OTU245;Bacteria;Firmicutes;Clostridia;Lachnospirales;Lachnospiraceae;Butyrivibrio	0.27b ± 0.05	0.14ab ± 0.06	0.06a ± 0.06	<0.001		-0.2720	0.083
OTU106;Bacteria;Firmicutes;Clostridia;Christensenellales;Christensenellaceae;Christensenellaceae R-7 group	0.27b ± 0.08	0.06ab ± 0.10	0.02a ± 0.09	0.005		-0.2710	0.083
OTU29;Bacteria;Firmicutes;Clostridia;Oscillospirales;Ruminococcaceae;Ruminococcus	0.6b ± 0.22	0.45ab ± 0.29	0.08a ± 0.27	0.001		-0.2707	0.083
OTU60;Bacteria;Firmicutes;Clostridia;Oscillospirales;Oscillospiraceae;UCG-002	0.21a ± 0.10	-0.06a ± 0.13	0.04a ± 0.12	0.005		-0.2693	0.085
OTU226;Bacteria;Bacteroidota;Bacteroidia;Bacteroidales;Rikenellaceae;Rikenellaceae RC9 gut group	0.16b ± 0.03	0.12ab ± 0.03	0.02a ± 0.03	<0.001		-0.2679	0.087
OTU69;Bacteria;Bacteroidota;Bacteroidia;Bacteroidales;Prevotellaceae;Prevotella	0.25b ± 0.07	0.04ab ± 0.09	0.03a ± 0.09	0.003		-0.2676	0.087
OTU47;Bacteria;Bacteroidota;Bacteroidia;Bacteroidales;Prevotellaceae;Prevotella	0.29b ± 0.09	0.06ab ± 0.12	0.03a ± 0.12	<0.001		-0.2611	0.101
OTU37;Bacteria;Actinobacteriota;Actinobacteria;Bifidobacteriales;Bifidobacteriaceae	0.53b ± 0.23	0.05a ± 0.30	0.01a ± 0.28	<0.001		-0.2568	0.112
OTU346;Bacteria;Firmicutes;Clostridia;Lachnospirales;Lachnospiraceae;Lachnospiraceae XPB1014 group	0.1a ± 0.03	0.05a ± 0.04	0.01a ± 0.04	0.018		-0.2563	0.112
OTU251;Bacteria;Firmicutes;Clostridia;Christensenellales;Christensenellaceae;Christensenellaceae R-7 group	0.15a ± 0.03	0.05a ± 0.04	0.04a ± 0.04	0.007		-0.2552	0.114
OTU167;Bacteria;Firmicutes;Clostridia;Lachnospirales;Lachnospiraceae;Lachnospiraceae AC2044 group	0.12a ± 0.03	0.05a ± 0.04	0.02a ± 0.04	0.033		-0.2538	0.117
OTU23;Bacteria;Bacteroidota;Bacteroidia;Bacteroidales;Prevotellaceae;Prevotella	0.32x ± 0.14	-0.06x ± 0.17	0.03x ± 0.17	0.004		-0.2507	0.124
OTU30;Bacteria;Bacteroidota;Bacteroidia;Bacteroidales;Prevotellaceae;Prevotella	0.39a ± 0.15	1.95a ± 0.2	0.42a ± 0.18	0.049		-0.2380	0.162
OTU91;Bacteria;Firmicutes;Clostridia;Oscillospirales;Ruminococcaceae;Ruminococcus	0.22a ± 0.07	0.51a ± 0.09	0.04a ± 0.08	0.047		-0.2328	0.179
OTU143;Bacteria;Bacteroidota;Bacteroidia;Bacteroidales;Rikenellaceae;Rikenellaceae RC9 gut group	0.13a ± 0.04	0.01a ± 0.05	0.02a ± 0.05	0.004		-0.2252	0.201
OTU262;Bacteria;Bacteroidota;Bacteroidia;Bacteroidales;Rikenellaceae;Rikenellaceae RC9 gut group	0.09a ± 0.03	0.03a ± 0.04	0.01a ± 0.04	0.032		-0.2222	0.209
OTU118;Bacteria;Bacteroidota;Bacteroidia;Bacteroidales;F082	0.14a ± 0.03	0.14a ± 0.04	0.02a ± 0.04	0.033		-0.2175	0.223
OTU184;Bacteria;Firmicutes;Clostridia;Christensenellales;Christensenellaceae;Christensenellaceae R-7 group	0.13b ± 0.03	0.06ab ± 0.04	0.02a ± 0.04	0.010		-0.2156	0.229
OTU212;Bacteria;Firmicutes;Clostridia;Clostridia UCG-014	0.12b ± 0.03	0.06ab ± 0.04	0.01a ± 0.03	0.019		-0.2145	0.233
OTU154;Bacteria;Bacteroidota;Bacteroidia;Bacteroidales;Rikenellaceae;Rikenellaceae RC9 gut group	0.12a ± 0.04	0.04a ± 0.04	0.02a ± 0.04	0.027		-0.2092	0.248
OTU418;Bacteria;Firmicutes;Clostridia;Oscillospirales;Ruminococcaceae	0.06a ± 0.02	0.01a ± 0.02	0.01a ± 0.02	0.006		-0.2083	0.251
OTU156;Bacteria;Bacteroidota;Bacteroidia;Bacteroidales;F082	0.12a ± 0.05	0.01a ± 0.06	0.01a ± 0.06	0.019		-0.2011	0.279
OTU119;Bacteria;Firmicutes;Clostridia;Oscillospirales;Oscillospiraceae;NK4A214 group	0.22a ± 0.05	0.07a ± 0.06	0.04a ± 0.06	0.033		-0.1904	0.313
OTU89;Bacteria;Bacteroidota;Bacteroidia;Bacteroidales;Prevotellaceae;Prevotella	0.42b ± 0.05	0.39ab ± 0.07	0.05a ± 0.06	<0.001		-0.1892	0.317
OTU300;Bacteria;Bacteroidota;Bacteroidia;Bacteroidales;Rikenellaceae;Rikenellaceae RC9 gut group	0.13b ± 0.02	0.03ab ± 0.03	0.02a ± 0.03	0.002		-0.1767	0.363
OTU196;Bacteria;Firmicutes;Clostridia;Oscillospirales;Ruminococcaceae;CAG-352	0.3b ± 0.11	0.46ab ± 0.15	0.23a ± 0.14	0.012		-0.1761	0.363
OTU216;Bacteria;Bacteroidota;Bacteroidia;Bacteroidales;Prevotellaceae;Prevotella	0.11a ± 0.02	0.04a ± 0.03	0.02a ± 0.03	0.012		-0.1730	0.378
OTU537;Bacteria;Bacteroidota;Bacteroidia;Bacteroidales;F082	0.12b ± 0.02	0.03ab ± 0.03	0.01a ± 0.03	0.001		-0.1709	0.386
OTU271;Bacteria;Bacteroidota;Bacteroidia;Bacteroidales;F082	0.12b ± 0.02	0.02ab ± 0.02	0.01a ± 0.02	0.001		-0.1680	0.399
OTU58;Bacteria;Bacteroidota;Bacteroidia;Bacteroidales;Prevotellaceae;Prevotella	0.38a ± 0.19	0.62a ± 0.19	0.05a ± 0.20	0.041		-0.1589	0.444
OTU43;Bacteria;Bacteroidota;Bacteroidia;Bacteroidales;Prevotellaceae;Prevotella	0.54b ± 0.08	0.17ab ± 0.11	0.15a ± 0.1	0.002		-0.1557	0.450
OTU199;Bacteria;Firmicutes;Clostridia;Oscillospirales;Ruminococcaceae;Ruminococcus	0.11a ± 0.05	0.02a ± 0.06	0.01a ± 0.06	0.026		-0.1552	0.450
OTU355;Bacteria;Bacteroidota;Bacteroidia;Bacteroidales;F082	0.09b ± 0.02	0.02ab ± 0.03	0a ± 0.02	<0.001		-0.1512	0.471
OTU149;Bacteria;Bacteroidota;Bacteroidia;Bacteroidales;Prevotellaceae;Prevotella	0.06a ± 0.05	0.53a ± 0.07	0.04a ± 0.06	0.004		-0.1362	0.541
OTU76;Bacteria;Firmicutes;Clostridia;Lachnospirales;Lachnospiraceae;Moryella	0.24a ± 0.06	0.12a ± 0.08	0.18a ± 0.07	0.010		-0.1353	0.541
OTU215;Bacteria;Bacteroidota;Bacteroidia;Bacteroidales;F082	0.08a ± 0.03	0.01a ± 0.03	0.01a ± 0.03	0.028		-0.1321	0.549
OTU487;Bacteria;Firmicutes;Clostridia	0.06a ± 0.01	0.02a ± 0.01	0.01a ± 0.01	0.038		-0.1297	0.561
OTU71;Bacteria;Bacteroidota;Bacteroidia;Bacteroidales;Prevotellaceae;Prevotella	0.62b ± 0.15	0.24ab ± 0.13	0.06a ± 0.15	0.012		-0.1289	0.566
OTU519;Bacteria;Bacteroidota;Bacteroidia;Bacteroidales;Bacteroidales BS11 gut group	0.1b ± 0.02	0.03ab ± 0.02	0.01a ± 0.02	0.002		-0.1101	0.665
OTU288;Bacteria;Bacteroidota;Bacteroidia;Bacteroidales;Prevotellaceae;Prevotella	0.15b ± 0.03	0.01a ± 0.04	0.02a ± 0.04	<0.001		-0.1055	0.688
OTU522;Bacteria;Bacteroidota;Bacteroidia;Bacteroidales;Prevotellaceae;Prevotella	0.07b ± 0.02	0.05ab ± 0.02	0a ± 0.03	0.017		-0.1003	0.701
OTU452;Bacteria;Bacteroidota;Bacteroidia;Bacteroidales;Muribaculaceae	0.09a ± 0.02	0.12a ± 0.03	0.03a ± 0.03	0.048		-0.0971	0.717
OTU146;Bacteria;Bacteroidota;Bacteroidia;Bacteroidales;Muribaculaceae	0.12a ± 0.08	0.3a ± 0.10	0.03a ± 0.10	0.023		-0.0703	0.828
OTU81;Bacteria;Firmicutes;Clostridia;Lachnospirales;Lachnospiraceae;Pseudobutyrivibrio	0.45a ± 0.08	0.11a ± 0.10	0.12a ± 0.10	0.014		-0.0671	0.836
OTU499;Bacteria;Firmicutes;Clostridia;Clostridia UCG-014	0.07a ± 0.01	0.03a ± 0.02	0.01a ± 0.02	0.007		-0.0667	0.837
OTU238;Bacteria;Bacteroidota;Bacteroidia;Bacteroidales;Prevotellaceae;Prevotella;Prevotella ruminicola	0.28b ± 0.09	0.02ab ± 0.08	0.01a ± 0.09	<0.001		-0.0630	0.846
OTU126;Bacteria;Bacteroidota;Bacteroidia;Bacteroidales;Prevotellaceae;Prevotella	0.14a ± 0.08	0.3a ± 0.07	0.14a ± 0.08	0.038		-0.0574	0.861
OTU222;Bacteria;Bacteroidota;Bacteroidia;Bacteroidales;Prevotellaceae;Prevotella	0.26b ± 0.04	0.1ab ± 0.05	0.06a ± 0.04	0.018		-0.0547	0.867
OTU573;Bacteria;Bacteroidota;Bacteroidia;Bacteroidales;Prevotellaceae;Prevotella	0.09b ± 0.02	0.03ab ± 0.02	0.01a ± 0.02	0.018		-0.0516	0.876
OTU247;Bacteria;Bacteroidota;Bacteroidia;Bacteroidales;Prevotellaceae;Prevotella	0.09a ± 0.02	0.03a ± 0.02	0.03a ± 0.02	0.011		-0.0440	0.895
OTU75;Bacteria;Bacteroidota;Bacteroidia;Bacteroidales;Muribaculaceae	0.15a ± 0.38	3.63b ± 0.51	0.26ab ± 0.47	0.001		-0.0432	0.895
OTU790;Bacteria;Bacteroidota;Bacteroidia;Bacteroidales;Prevotellaceae	0.13b ± 0.02	0.05ab ± 0.02	0.02a ± 0.02	0.001		-0.0422	0.895
OTU180;Bacteria;Firmicutes;Negativicutes;Veillonellales-Selenomonadales;Selenomonadaceae;Selenomonas	0.21a ± 0.05	0.39a ± 0.07	0.04a ± 0.07	0.020		-0.0415	0.895
OTU31;Bacteria;Bacteroidota;Bacteroidia;Bacteroidales;Prevotellaceae;Prevotella	2.09a ± 0.57	0.81a ± 0.50	0.22a ± 0.57	0.014		-0.0407	0.895
OTU666;Bacteria;Bacteroidota;Bacteroidia;Bacteroidales;Bacteroidales RF16 group	0.08b ± 0.02	0.02ab ± 0.01	0.01a ± 0.02	<0.001		-0.0391	0.895
OTU821;Bacteria;Bacteroidota;Bacteroidia;Bacteroidales;F082	0.05a ± 0.01	0.02a ± 0.01	0.01a ± 0.01	0.027		-0.0376	0.901
OTU164;Bacteria;Bacteroidota;Bacteroidia;Bacteroidales;Prevotellaceae;Prevotella	0.51b ± 0.11	0.13ab ± 0.1	0.05a ± 0.12	<0.001		-0.0346	0.905
OTU131;Bacteria;Firmicutes;Clostridia;Lachnospirales;Lachnospiraceae;[Ruminococcus] gauvreauii group	0.16a ± 0.04	0.24a ± 0.06	0.37a ± 0.05	0.036		-0.0308	0.911
OTU1009;Bacteria;Firmicutes;Clostridia;Lachnospirales;Lachnospiraceae;Marvinbryantia	0.02a ± 0.01	0.08a ± 0.01	0.02a ± 0.01	0.017		-0.0151	0.958
OTU301;Bacteria;Bacteroidota;Bacteroidia;Bacteroidales;Prevotellaceae;Prevotella	0.17b ± 0.07	0.12ab ± 0.06	0.02a ± 0.07	0.004		-0.0058	0.986
OTU38;Bacteria;Bacteroidota;Bacteroidia;Bacteroidales;Prevotellaceae	0.39a ± 0.22	0.78b ± 0.19	0.48ab ± 0.22	<0.001		-0.0023	0.995
